# Supplementary material for: Medicago sativa L. Plant Response against Possible Eustressors (Fe, Ag, Cu)-TiO2: Evaluation of Physiological Parameters, Total Phenol Content, and Flavonoid Quantification
Source: Plants (Basel). 2023 Feb 2;12(3):659. doi: 10.3390/plants12030659 (PMC9920219; doi:10.3390/plants12030659)
Supplement: Supplementary file 1 [file plants-12-00659-s001.zip]

Archive with 1 entries (1 files):
- plants-2008841-SI.pdf
